# Supplementary material for: Tea Polyphenols Mitigate TBBPA-Induced Renal Injury Through Modulation of ROS-PI3K/AKT-NF-κB Signalling in Carp (Cyprinus carpio)
Source: Animals (Basel). 2025 Aug 6;15(15):2307. doi: 10.3390/ani15152307 (PMC12345511; doi:10.3390/ani15152307)
Supplement: Supplementary file 1 [file animals-15-02307-s001.zip]

Archive with 1 entries (1 files):
- animals-3766723-supplementary.pdf
